# Supplementary material for: Longitudinal Stroke Recovery Associated With Dysregulation of Complement System—A Proteomics Pathway Analysis
Source: Front Neurol. 2020 Jul 28;11:692. doi: 10.3389/fneur.2020.00692 (PMC7399641; doi:10.3389/fneur.2020.00692)
Supplement: Supplementary file 3 [file Data_Sheet_1.xlsx]

## Sheet: top.limma.t1_t3
Supplementary Data 1. Differential expression outputs from limma for T1 vs T2, T1 vs T3 and T2 vs T3
		T1 vs T2				T1 vs T3				T2 vs T3
Gene.Symbol	ENTREZID	FC	ADJ.PVAL	limma.STAT		FC	ADJ.PVAL	limma.STAT		FC	ADJ.PVAL	limma.STAT
A1BG	1	-0.320972	0.000440128	-4.59161		-0.235262	0.007318	-3.44705		0.0857103	0.989162	1.26207
A2M	2	-0.131702	0.121967	-2.21049		-0.185984	0.00954189	-3.32468		-0.0542827	0.989162	-0.991637
ACTB	60	0.376598	4.96846e-07	6.17281		0.371168	1.47334e-07	6.42375		-0.00543011	0.989162	-0.100568
AFM	173	0.120497	0.0689378	2.51773		0.148684	0.0160413	3.13359		0.0281871	0.989162	0.558297
AGT	183	0.0183432	0.863482	0.351597		-0.0508197	0.482592	-1.0693		-0.0691629	0.989162	-1.39849
AHSG	197	-0.0147964	0.922799	-0.190255		-0.207357	0.0903903	-2.2919		-0.19256	0.700271	-2.36197
AMBP	259	-0.108237	0.43795	-1.18981		-0.197441	0.119075	-2.15829		-0.0892044	0.989162	-1.05936
APCS	325	-0.0924482	0.442889	-1.16263		-0.277207	0.019804	-3.02475		-0.184759	0.700271	-2.29229
APOA1	335	0.0464303	0.83532	0.401016		-0.0302131	0.899864	-0.253743		-0.0766434	0.989162	-0.708911
APOA2	336	0.108729	0.158316	2.03811		0.234901	0.00030232	4.62922		0.126172	0.700271	2.506
APOA4	337	0.316871	4.96846e-07	6.17294		0.358528	2.97061e-10	7.72096		0.0416564	0.989162	0.840316
APOB	338	-0.134745	0.0388894	-2.80342		-0.17538	0.00490284	-3.75163		-0.0406349	0.989162	-0.727207
APOC1	341	-0.169876	0.0286289	-3.00491		-0.0378629	0.703908	-0.652243		0.132013	0.700271	2.47672
APOC3	345	0.0582463	0.679594	0.734881		0.177912	0.0862704	2.32558		0.119666	0.989162	1.44829
APOC4-APOC2	100533990	0.0276687	0.745729	0.607838		0.0323084	0.629721	0.827616		0.00463971	0.989162	0.106051
APOD	347	0.158398	0.0103724	3.50667		0.139917	0.00684869	3.4907		-0.0184814	0.989162	-0.402087
APOE	348	0.108633	0.59343	0.883646		0.149335	0.405654	1.24586		0.0407014	0.989162	0.338167
APOF	319	-0.27934	0.0109414	-3.46286		-0.0884122	0.532619	-0.991337		0.190927	0.700271	2.19481
APOH	350	0.0322433	0.725563	0.642084		-0.00158951	0.988965	-0.0378274		-0.0338328	0.989162	-0.70583
APOL1	8542	-0.199127	0.0941167	-2.38804		-0.144014	0.153779	-1.95541		0.0551121	0.989162	0.65153
APOM	55937	-0.0376072	0.813415	-0.477708		-0.0850519	0.482592	-1.07063		-0.0474447	0.989162	-0.58475
ATRN	8455	-0.0416019	0.713411	-0.671261		-0.0788696	0.35995	-1.34516		-0.0372677	0.989162	-0.609106
AZGP1	563	-0.00729185	0.922799	-0.154704		0.00664864	0.960763	0.146033		0.0139405	0.989162	0.281215
BCHE	590	0.102705	0.359546	1.3735		0.141596	0.129478	2.11424		0.0388915	0.989162	0.586021
BTD	686	-0.00745541	0.922799	-0.142447		0.049407	0.542414	0.955378		0.0568624	0.989162	0.963225
C1QA	712	-0.0363339	0.817544	-0.466072		-0.22311	0.0654728	-2.48125		-0.186776	0.700271	-2.28547
C1QB	713	-0.00934705	0.922799	-0.140077		0.119306	0.150776	1.99587		0.128653	0.768374	1.86703
C1QC	714	0.0399432	0.773885	0.549054		0.00647276	0.988965	0.0914586		-0.0334705	0.989162	-0.444612
C1R	715	-0.00454228	0.92423	-0.131142		-0.016443	0.788901	-0.475352		-0.0119007	0.989162	-0.328637
C1S	716	0.0253924	0.679594	0.729523		-0.0469378	0.370093	-1.3171		-0.0723302	0.768374	-1.8739
C2	717	0.089769	0.388414	1.28124		0.0897588	0.37608	1.29985		-1.0248e-05	0.999887	-0.000142032
C3	718	-0.0820327	0.257055	-1.68464		-0.0433913	0.539585	-0.969256		0.0386414	0.989162	0.828456
C4A	720	0.163469	0.311445	1.53241		0.0171275	0.960763	0.150898		-0.146342	0.989162	-1.27059
C4B	721	0.0445253	0.442889	1.16707		0.00854244	0.899864	0.238967		-0.0359829	0.989162	-1.00244
C4B_2	722	-0.00592964	0.922799	-0.186934		-0.0543919	0.234025	-1.648		-0.0484623	0.989162	-1.44519
C4BPA	725	0.0764931	0.188562	1.89733		0.120573	0.018738	3.05594		0.0440798	0.989162	1.14528
C4BPB	100293534	-0.152411	0.123141	-2.19287		-0.201103	0.0160413	-3.14795		-0.0486921	0.989162	-0.663585
C5	727	0.144859	0.208786	1.81667		0.121164	0.266342	1.56886		-0.0236944	0.989162	-0.312415
C6	729	0.0980475	0.0492959	2.66391		0.0786336	0.110005	2.20007		-0.0194139	0.989162	-0.528651
C7	730	0.188405	0.0987807	2.35742		0.196956	0.0654728	2.48229		0.00855112	0.989162	0.111064
C8A	731	0.665669	1.10913e-09	7.60058		0.739414	1.19008e-11	8.45444		0.0737452	0.989162	0.958989
C8B	732	0.0743249	0.19368	1.87655		0.000547193	0.988965	0.0138589		-0.0737777	0.768374	-1.8765
C8G	733	-0.15107	0.0388894	-2.7989		-0.134872	0.0674647	-2.45968		0.0161984	0.989162	0.241502
C9	735	-0.281431	0.00270363	-4.02478		-0.323119	0.000346003	-4.55146		-0.0416887	0.989162	-0.529939
CD14	929	-0.0784063	0.358046	-1.40298		-0.0766439	0.289465	-1.51177		0.00176245	0.989162	0.034386
CD5L	922	0.00901688	0.95971	0.0654363		-0.0795778	0.755823	-0.568161		-0.0885947	0.989162	-0.694504
CFD	1675	0.164893	0.103838	2.31053		0.24592	0.0065185	3.58893		0.0810273	0.989162	1.14201
CFH	3075	0.100785	0.121967	2.20711		0.0803524	0.156489	1.93532		-0.020433	0.989162	-0.462901
CFI	3426	0.241665	0.00861516	3.62516		0.334603	3.07443e-06	5.7273		0.0929385	0.989162	1.51974
CLEC3B	7123	0.181405	0.00270363	4.0667		0.199243	0.000619039	4.33393		0.0178374	0.989162	0.386061
CLU	1191	0.0946027	0.35316	1.43508		0.0723711	0.482592	1.06901		-0.0222316	0.989162	-0.338244
CNDP1	84735	0.0614427	0.787956	0.526605		0.23553	0.150776	1.98925		0.174088	0.989162	1.44989
CP	1356	0.0295245	0.679594	0.768389		0.0269149	0.662553	0.742338		-0.00260968	0.989162	-0.0677607
CPB2	1361	0.00326732	0.968246	0.0398902		0.140881	0.175892	1.86394		0.137614	0.768374	1.8233
CPN1	1369	-0.0919337	0.148063	-2.08743		-0.143522	0.0065185	-3.61066		-0.0515882	0.989162	-1.18708
CPN2	1370	0.0595375	0.27132	1.62665		0.0522407	0.306758	1.47415		-0.00729674	0.989162	-0.191918
CSPG4	1464	0.185948	0.148063	2.08609		0.238569	0.016047	3.11934		0.0526205	0.989162	0.643604
ECM1	1893	0.175217	0.060012	2.58078		0.146408	0.0903903	2.28836		-0.0288094	0.989162	-0.403552
F10	2159	0.0696725	0.358046	1.40358		0.0680146	0.331394	1.41859		-0.00165784	0.989162	-0.0326379
F12	2161	0.0203569	0.922799	0.191752		0.0478558	0.78936	0.46316		0.0274989	0.989162	0.266464
F13A1	2162	0.0632009	0.679594	0.763409		0.1304	0.218214	1.71819		0.0671994	0.989162	0.846544
F13B	2165	0.029222	0.83532	0.397317		0.00103925	0.988965	0.0159811		-0.0281827	0.989162	-0.391474
F2	2147	-0.0752182	0.453289	-1.14164		-0.021374	0.855073	-0.354035		0.0538442	0.989162	0.786037
F5	2153	-0.0574874	0.679594	-0.741223		0.00559243	0.988965	0.079052		0.0630798	0.989162	0.836821
F9	2158	-0.217981	0.0132874	-3.34471		-0.110075	0.227265	-1.67654		0.107906	0.989162	1.43035
FBLN1	2192	0.29528	0.00444186	3.84855		0.211689	0.0295652	2.83045		-0.0835908	0.989162	-1.23783
FCN3	8547	-0.0955732	0.365719	-1.35009		-0.090888	0.35995	-1.34995		0.00468526	0.989162	0.0736507
FETUB	26998	0.199545	0.0286289	2.9939		0.106727	0.25611	1.59582		-0.0928179	0.989162	-1.45331
FGA	2243	0.112071	0.103838	2.30702		0.150383	0.00683339	3.51031		0.0383118	0.989162	0.824699
FGB	2244	-0.234657	0.0308416	-2.90591		-0.147733	0.156489	-1.93205		0.0869239	0.989162	1.12462
FGG	2266	0.0404282	0.508138	1.03572		0.0312099	0.633776	0.813667		-0.00921831	0.989162	-0.228443
FN1	2335	0.080615	0.679594	0.726464		0.141773	0.406103	1.22159		0.0611579	0.989162	0.556994
GC	2638	-0.0378241	0.797625	-0.508998		-0.153244	0.150566	-2.01432		-0.11542	0.989162	-1.56792
GPLD1	2822	0.168518	0.151204	2.06741		0.233452	0.0274168	2.8917		0.0649343	0.989162	0.791159
GPX3	2878	0.0363124	0.756175	0.589389		-0.00412328	0.988965	-0.0716538		-0.0404357	0.989162	-0.675156
GSN	2934	0.101128	0.266181	1.65939		0.0417052	0.662553	0.747591		-0.059423	0.989162	-0.996441
HABP2	3026	0.0119935	0.922799	0.244924		-0.0243551	0.77235	-0.502844		-0.0363486	0.989162	-0.835742
HBA1	3039	-0.214718	0.370931	-1.33513		-0.337419	0.148513	-2.029		-0.122701	0.989162	-0.947198
HBA2	3040	-0.22752	0.359546	-1.38219		-0.355303	0.133568	-2.09209		-0.127783	0.989162	-0.97905
HBB	3043	0.21279	0.358046	1.39771		-0.0813444	0.703908	-0.647991		-0.294134	0.756719	-2.01201
HP	3240	0.00935727	0.922799	0.194588		-0.029192	0.703908	-0.653356		-0.0385492	0.989162	-0.812665
HPR	3250	-0.167294	0.0295089	-2.96577		-0.0892058	0.288518	-1.52051		0.0780885	0.989162	1.14028
HPX	3263	0.0917682	0.0433137	2.72208		0.0898197	0.0439641	2.65873		-0.00194848	0.989162	-0.0522125
HRG	3273	-0.0358876	0.59343	-0.888766		-0.0498438	0.405654	-1.24046		-0.0139562	0.989162	-0.351404
IGFALS	3483	0.197475	0.0130682	3.38394		0.190639	0.007318	3.43625		-0.00683556	0.989162	-0.123795
IGHA1	3493	0.143924	0.14654	2.11054		0.136479	0.150776	1.98013		-0.00744498	0.989162	-0.109448
IGHG1	3500	0.122292	0.182551	1.92064		0.120493	0.169988	1.88714		-0.00179886	0.989162	-0.0296782
IGHG2	3501	0.121674	0.442889	1.1744		0.0793461	0.652453	0.771379		-0.0423282	0.989162	-0.432682
IGHG3	3502	0.122042	0.526086	1.00624		0.201494	0.234025	1.65476		0.0794525	0.989162	0.663729
IGHG4	3503	0.0397448	0.922799	0.186956		-0.116598	0.767641	-0.521728		-0.156343	0.989162	-0.691704
IGHM	3507	0.171885	0.103838	2.30375		0.14372	0.178168	1.85047		-0.0281644	0.989162	-0.361557
IGHV1-24	28467	0.0221333	0.922799	0.187106		-0.0555848	0.788901	-0.470468		-0.077718	0.989162	-0.598113
IGHV1-46	28465	0.144768	0.35316	1.43927		0.0834806	0.542414	0.952466		-0.0612871	0.989162	-0.686349
IGHV2-26	28455	0.0178547	0.922799	0.163611		-0.0589571	0.755823	-0.550614		-0.0768118	0.989162	-0.711718
IGHV2-5	28457	0.0987774	0.636054	0.827228		0.236655	0.150776	1.98791		0.137878	0.989162	1.16678
IGHV3-15	28448	0.0572463	0.813415	0.477637		0.0540966	0.77235	0.505965		-0.00314966	0.989162	-0.0292769
IGHV3-49	28423	0.0838757	0.693895	0.69994		0.105165	0.584105	0.88806		0.0212896	0.989162	0.172036
IGHV3-7	28452	0.101832	0.256454	1.69399		0.104077	0.226688	1.68494		0.0022452	0.989162	0.0363311
IGHV3OR16-9	28307	0.117481	0.375647	1.32102		0.0235331	0.899864	0.260532		-0.0939482	0.989162	-1.02428
IGHV4-38-2	28389	-0.0183282	0.922799	-0.18692		0.00158796	0.988965	0.016087		0.0199161	0.989162	0.201942
IGHV5-51	28388	0.175661	0.18135	1.95409		-0.0266742	0.899864	-0.25801		-0.202335	0.756719	-2.06797
IGHV6-1	28385	0.200761	0.182551	1.92444		0.257871	0.0654728	2.49081		0.0571107	0.989162	0.611895
IGKC	3514	0.0509575	0.773885	0.554011		0.0277302	0.874549	0.317848		-0.0232273	0.989162	-0.233434
IGKV1-17	28937	0.0402684	0.848347	0.375661		0.131232	0.406103	1.22603		0.090964	0.989162	0.809456
IGKV1-27	28935	0.152608	0.206875	1.82929		0.192257	0.0795396	2.3767		0.0396489	0.989162	0.504801
IGKV1-33	28933	0.020175	0.922799	0.216232		0.0376976	0.82861	0.404888		0.0175226	0.989162	0.181568
IGKV1-5	28299	-0.0493192	0.359546	-1.36664		-0.0775571	0.0862704	-2.33238		-0.0282379	0.989162	-0.776504
IGKV1D-39	28893	0.10357	0.505366	1.05321		0.127424	0.370093	1.31579		0.0238541	0.989162	0.243346
IGKV2-24	28923	0.0631678	0.725563	0.637104		0.0603865	0.755823	0.567324		-0.00278135	0.989162	-0.0273764
IGKV2-30	28919	-0.0137805	0.922799	-0.149378		0.0013419	0.988965	0.0141933		0.0151224	0.989162	0.168592
IGKV2-40	28916	-0.0461091	0.819158	-0.436334		0.0563159	0.767641	0.526644		0.102425	0.989162	1.02582
IGKV2D-29	28882	0.113796	0.358046	1.41648		0.0650419	0.633776	0.809301		-0.048754	0.989162	-0.638278
IGKV3-11	28914	0.0966017	0.293449	1.57083		0.0859653	0.326865	1.43307		-0.0106365	0.989162	-0.172293
IGKV3-15	28913	0.0800973	0.555263	0.949875		0.0576498	0.682487	0.706051		-0.0224475	0.989162	-0.272591
IGKV3-20	28912	0.0557313	0.27132	1.62603		0.056779	0.214337	1.74886		0.00104766	0.989162	0.0308776
IGKV4-1	28908	0.0648051	0.418673	1.22361		0.0022305	0.988965	0.0478905		-0.0625746	0.989162	-1.24219
IGLC3	3539	0.0636273	0.505366	1.04599		0.0198419	0.874549	0.321933		-0.0437854	0.989162	-0.685478
IGLL5	100423062	0.128907	0.292144	1.58089		0.0378396	0.813264	0.429152		-0.0910678	0.989162	-1.14282
IGLV1-47	28822	0.0607565	0.679594	0.722898		0.0468192	0.755823	0.548645		-0.0139373	0.989162	-0.160659
IGLV1-51	28820	0.127159	0.505366	1.04946		0.100522	0.550997	0.935171		-0.0266374	0.989162	-0.221258
IGLV3-10	28803	-0.0141396	0.922799	-0.154751		-0.0504981	0.755823	-0.558024		-0.0363585	0.989162	-0.381091
IGLV3-21	28796	0.0439276	0.868853	0.338469		0.0773763	0.700781	0.671757		0.0334487	0.989162	0.273868
IGLV3-25	28793	0.048904	0.83532	0.411031		-0.0280474	0.899864	-0.24588		-0.0769515	0.989162	-0.672956
IGLV7-46	28775	0.0375218	0.819158	0.437194		-0.0651643	0.652453	-0.767442		-0.102686	0.989162	-1.14759
ITIH1	3697	0.0747472	0.182551	1.92672		0.0778061	0.137048	2.07226		0.00305896	0.989162	0.0755655
ITIH2	3693	-0.00538551	0.936026	-0.109412		-0.0288621	0.755823	-0.57688		-0.0234766	0.989162	-0.470442
ITIH3	3699	-0.0473905	0.773885	-0.553829		-0.0635036	0.652453	-0.767934		-0.0161131	0.989162	-0.187602
ITIH4	3700	-0.00296691	0.958336	-0.0745471		0.000719994	0.988965	0.0181765		0.0036869	0.989162	0.090896
JCHAIN	3512	-0.139182	0.485808	-1.09157		-0.129542	0.465946	-1.11783		0.00964022	0.989162	0.0768173
KLKB1	3818	-0.0210698	0.819158	-0.440494		-0.0429514	0.532619	-0.992121		-0.0218816	0.989162	-0.469513
KNG1	3827	0.0509838	0.35316	1.44316		0.000866796	0.988965	0.0256784		-0.050117	0.989162	-1.3599
LBP	3929	-0.161216	0.18135	-1.9506		-0.249733	0.0281751	-2.85837		-0.0885167	0.989162	-1.08519
LCAT	3931	0.0986825	0.179812	1.97316		0.0329428	0.679696	0.715992		-0.0657397	0.989162	-1.32989
LGALS3BP	3959	0.00594093	0.966882	0.0490623		-0.0296555	0.899864	-0.246456		-0.0355964	0.989162	-0.296361
LRG1	116844	-0.150669	0.121967	-2.22574		-0.228464	0.00660017	-3.56217		-0.0777951	0.989162	-1.2141
LUM	4060	0.00928301	0.922799	0.159012		-0.0237988	0.834669	-0.391097		-0.0330818	0.989162	-0.542812
ORM1	5004	-0.0898752	0.560387	-0.93689		-0.34968	0.0274179	-2.87944		-0.259805	0.756719	-2.03967
ORM2	5005	-0.0688382	0.383663	-1.29595		-0.086737	0.218214	-1.72553		-0.0178988	0.989162	-0.310459
PGLYRP2	114770	0.163407	0.0103724	3.52932		0.186261	0.000566237	4.3903		0.0228544	0.989162	0.471991
PLG	5340	-0.0361537	0.873468	-0.326166		-0.04009	0.846384	-0.370874		-0.00393624	0.989162	-0.0342523
PLTP	5360	0.332219	0.0295089	2.93549		0.181434	0.22157	1.70327		-0.150785	0.989162	-1.409
PON1	5444	-0.00778414	0.922799	-0.163905		0.00984674	0.91409	0.215201		0.0176309	0.989162	0.356769
PROS1	5627	0.0271364	0.679594	0.733248		-0.00868323	0.899864	-0.244485		-0.0358196	0.989162	-0.918157
RBP4	5950	0.183623	0.0146111	3.26234		0.215326	0.00668122	3.53707		0.0317034	0.989162	0.559515
SAA1	6288	-0.924775	0.0295089	-2.94384		-0.938034	0.03344	-2.77685		-0.0132593	0.989162	-0.0508636
SAA2-SAA4	100528017	-0.246208	0.014097	-3.2932		-0.272777	0.008148	-3.38796		-0.0265688	0.989162	-0.386765
SELENOP	6414	0.0930961	0.383663	1.29517		0.164634	0.0760137	2.40416		0.0715379	0.989162	1.06304
SERPINA1	5265	0.100167	0.359546	1.37468		0.121421	0.205562	1.77629		0.021254	0.989162	0.289322
SERPINA10	51156	-0.214341	0.0419558	-2.74594		-0.0494391	0.695138	-0.68492		0.164901	0.700271	2.21512
SERPINA3	12	0.133241	0.0132874	3.33231		0.100018	0.0374222	2.7266		-0.0332231	0.989162	-0.844072
SERPINA4	5267	0.0647216	0.531973	0.98544		0.0905641	0.35995	1.36322		0.0258425	0.989162	0.364929
SERPINA6	866	-0.0301259	0.72362	-0.65303		-0.0436147	0.482592	-1.08107		-0.0134888	0.989162	-0.305168
SERPINA7	6906	-0.0289664	0.819158	-0.4374		0.0724573	0.405654	1.23557		0.101424	0.989162	1.55961
SERPINC1	462	0.00844419	0.922799	0.213938		0.00335584	0.988965	0.0857675		-0.00508834	0.989162	-0.132964
SERPIND1	3053	0.0479418	0.527274	0.998029		-0.0532619	0.534382	-0.98243		-0.101204	0.768374	-1.82339
SERPINF1	5176	-0.113281	0.340454	-1.47786		-0.0853919	0.449652	-1.15335		0.0278893	0.989162	0.35977
SERPINF2	5345	-0.0743696	0.391145	-1.27039		0.00632365	0.980169	0.115791		0.0806933	0.989162	1.44349
SERPING1	710	0.139084	0.25258	1.70968		0.137427	0.218214	1.71794		-0.0016569	0.989162	-0.0212348
SHBG	6462	0.184362	0.195698	1.86329		0.131227	0.35995	1.34517		-0.0531347	0.989162	-0.534882
TF	7018	0.202557	0.0146391	3.24301		0.224291	0.0065185	3.63792		0.0217338	0.989162	0.366482
TTR	7276	0.0860773	0.212799	1.79952		0.057197	0.452786	1.14234		-0.0288803	0.989162	-0.558726
VTN	7448	0.072308	0.0412557	2.76493		0.0736739	0.0244231	2.94294		0.00136583	0.989162	0.0509693
VWF	7450	-0.349119	0.266875	-1.65006		-0.430586	0.15233	-1.96755		-0.0814675	0.989162	-0.387441
