# Supplementary material for: Longitudinal Stroke Recovery Associated With Dysregulation of Complement System—A Proteomics Pathway Analysis
Source: Front Neurol. 2020 Jul 28;11:692. doi: 10.3389/fneur.2020.00692 (PMC7399641; doi:10.3389/fneur.2020.00692)
Supplement: Supplementary file 4 [file Data_Sheet_2.xlsx]

## Sheet: t1.kegg
Supplementary Data 2. Complete Outputs from Gene Graph Enrichment Analysis on Enrichment Browser For T1 vs T2 using KEGG and Reactome
Kyoto Encyclopedia of Genes and Genomes (KEGG)
GENE.SET	NR.RELS	RAW.SCORE	NORM.SCORE	ADJ.P.VALUE
hsa04610_Complement_and_coagulation_cascades	6	1.91	0.319	0.003996
hsa05150_Staphylococcus_aureus_infection	5	1.6	0.32	0.39
hsa05322_Systemic_lupus_erythematosus	3	0.819	0.273	0.8
hsa05133_Pertussis	3	0.819	0.273	0.8
Reactome
GENE.SET	NR.RELS	RAW.SCORE	NORM.SCORE	ADJ.P.VALUE
REACTOME_INNATE_IMMUNE_SYSTEM	10	4.97	0.497	0.011
REACTOME_IMMUNE_SYSTEM	10	4.97	0.497	0.011
REACTOME_COMPLEMENT_CASCADE	10	4.97	0.497	0.011
REACTOME_LIPOPROTEIN_METABOLISM	3	0.925	0.308	1
REACTOME_LIPID_DIGESTION_MOBILIZATION_AND_TRANSPORT	3	0.925	0.308	1
REACTOME_METABOLISM_OF_LIPIDS_AND_LIPOPROTEINS	3	0.925	0.308	1
REACTOME_RESPONSE_TO_ELEVATED_PLATELET_CYTOSOLIC_CA2_	2	0.5	0.25	1
REACTOME_PLATELET_ACTIVATION_SIGNALING_AND_AGGREGATION	3	0.802	0.267	1
REACTOME_COMMON_PATHWAY	4	1.12	0.281	1
REACTOME_FORMATION_OF_FIBRIN_CLOT_CLOTTING_CASCADE	5	1.33	0.266	1
REACTOME_HEMOSTASIS	6	1.57	0.261	1
